# Supplementary material for: Proteomic and Transcriptomic Profiling Reveals Mitochondrial Oxidative Phosphorylation as Therapeutic Vulnerability in Androgen Receptor Pathway Active Prostate Tumors
Source: Cancers (Basel). 2022 Mar 29;14(7):1739. doi: 10.3390/cancers14071739 (PMC8997167; doi:10.3390/cancers14071739)
Supplement: Supplementary file 1 [file cancers-14-01739-s001.zip]

Archive with 1 entries (1 files):
- cancers-1565329-supplementary.pdf
